# Supplementary material for: Machine Learning Based Assessment of Inguinal Lymph Node Metastasis in Patients with Squamous Cell Carcinoma of the Vulva
Source: J Clin Med. 2025 May 17;14(10):3510. doi: 10.3390/jcm14103510 (PMC12111910; doi:10.3390/jcm14103510)
Supplement: Supplementary file 1 [file jcm-14-03510-s001.zip]

Archive with 1 entries (1 files):
- jcm-3529474-supplementary.pdf
